# Supplementary material for: Oral Microbiome and Metabolome Changes During Orthodontic Treatments: A Systematic Review of Limited Clinical Evidence
Source: Medicina (Kaunas). 2026 Jan 21;62(1):224. doi: 10.3390/medicina62010224 (PMC12844160; doi:10.3390/medicina62010224)
Supplement: Supplementary file 1 [file medicina-62-00224-s001.zip]

Archive with 1 entries (1 files):
- medicina-4043745-supplementary.pdf
